# Supplementary material for: Nanostructured Molybdenum Oxides from Aluminium-Based Intermetallic Compound: Synthesis and Application in Hydrogen Evolution Reaction
Source: Nanomaterials (Basel). 2021 May 17;11(5):1313. doi: 10.3390/nano11051313 (PMC8156916; doi:10.3390/nano11051313)
Supplement: Supplementary file 1 [file nanomaterials-11-01313-s001.zip]

Archive with 1 entries (1 files):
- nanomaterials-1224470-supplementary.pdf
